# Supplementary material for: Evolution-guided prioritization identifies a tissue-specific phosphorylation switch on herpes simplex virus 1 UL7 regulating viral replication and pathogenicity
Source: J Virol. 2026 Apr 30;100(5):e00200-26. doi: 10.1128/jvi.00200-26 (PMC13185574; doi:10.1128/jvi.00200-26)
Supplement: Table S2 — Conservation of phosphorylation sites on HSV-1 proteins among members of the genus Simplexvirus. [file jvi.00200-26-s0003.xlsx]

## Sheet: Sheet1
Table S2	Conservation of phosphorylation sites on HSV-1 proteins among members of the genus Simplexvirus.
Gene	HSV-1 phosphosite position	HSV-1	BMV	ChHV	BV	HSV-2	HVA-1	HVP-2	HVS-1	LHV-4	MaAHV-2	MaAHV-4	McAHV-2	McAHV-3	MaAHV-1	SA-8	FBAHV-1	PLAHV
UL1	193	T	-	A	A	A	P	S	P	-	-	-	S	S	-	S	S	S
	194	T	-	T	-	T	A	-	A	-	-	-	-	-	-	-	D	T
	201	T	-	-	-	-	A	S	P	-	-	-	-	-	-	S	P	P
UL2	27	T	T	S	S	S	A	S	-	T	-	-	S	S	-	S	-	-
	42	S	E	T	P	T	P	P	S	-	S	S	A	P	P	P	-	-
	53	S	K	T	G	S	P	A	-	K	D	D	P	A	D	T	-	-
	328	S	E	V	A	M	E	A	P	E	P	P	A	A	P	A	P	P
UL3	60	S	-	A	A	A	P	A	S	C	Not annotated	Not annotated	G	G	Not annotated	A	S	V
	74	T	D	I	P	I	T	P	S	V			P	P		P	P	P
	81	T	P	-	T	-	S	D	G	P			A	A		D	G	G
	138	S	S	S	S	S	A	S	S	S			S	S		S	S	S
	164	S	S	S	S	S	S	S	S	S			S	S		S	S	S
	217	S	S	S	S	S	A	S	A	S			S	S		S	S	S
	218	S	T	S	D	S	E	N	V	T			D	D		D	S	A
	232	S	V	T	P	T	R	A	R	A			L	P		V	A	A
UL4	187	S	S	S	S	S	S	S	G	S	Not annotated	Not annotated	S	S	Not annotated	S	S	S
UL5	56	S	S	S	A	S	A	A	A	S	A	A	A	A	A	A	A	A
	169	S	S	S	S	S	S	S	S	S	S	S	S	S	S	S	S	S
	291	S	S	S	S	S	S	S	S	S	S	S	S	S	S	S	S	S
	465	S	S	S	S	S	S	S	S	S	S	S	S	S	S	S	S	S
	467	S	S	S	S	S	S	S	S	S	S	S	S	S	S	S	S	S
UL6	22	S	V	A	P	A	A	P	S	I	C	C	Q	Q	G	P	V	V
	231	Y	Q	H	C	H	E	C	E	Q	R	R	S	C	R	C	E	E
	234	Y	Y	Y	Y	Y	Y	Y	Y	Y	Y	Y	Y	Y	Y	Y	Y	Y
	475	S	-	S	P	-	P	P	A	-	A	A	P	P	-	P	A	A
	477	T	-	T	-	-	V	-	R	-	M	M	-	-	L	-	V	M
UL7	37	T	T	A	A	A	T	A	A	T	T	T	A	A	T	A	T	T
	89	Y	Y	Y	Y	Y	Y	Y	Y	Y	Y	Y	Y	Y	Y	Y	F	F
UL8	645	Y	A	Y	Y	Y	Y	Y	Y	K	Y	Y	Y	Y	Y	Y	F	F
	647	S	L	S	G	S	S	A	G	L	S	S	G	G	I	A	S	S
	656	S	A	D	G	D	E	G	A	A	T	T	G	G	T	G	A	D
	662	T	E	T	A	T	A	A	A	R	T	T	T	T	A	A	S	S
UL9	53	T	V	T	V	T	V	V	V	A	V	V	V	V	V	V	V	V
	54	T	T	T	T	T	T	T	A	T	T	T	T	T	T	T	T	T
	116	T	T	T	T	T	T	T	T	T	T	T	T	T	T	T	T	T
	118	T	T	T	T	T	T	T	T	T	T	T	T	T	T	T	T	T
	121	T	T	M	A	T	A	A	A	T	A	A	A	A	A	A	A	A
UL10	9	S	V	S	-	S	D	-	G	-	-	-	-	-	-	-	L	L
	12	S	E	A	P	A	V	S	-	-	P	P	S	A	T	S	S	S
	342	T	V	T	V	T	V	V	V	V	I	I	V	V	V	V	I	V
	345	Y	Y	Y	Y	Y	V	Y	Y	Y	Y	Y	Y	Y	Y	Y	Y	Y
	347	Y	H	Y	Y	Y	H	Y	Y	H	Y	Y	Y	Y	Y	Y	Y	Y
	391	S	T	-	G	-	A	G	G	S	A	A	A	G	T	G	D	D
	398	Y	Y	Y	Y	Y	Y	Y	Y	Y	Y	Y	Y	Y	Y	Y	Y	Y
	403	Y	Y	Y	Y	Y	Y	Y	Y	-	F	F	Y	Y	F	Y	Y	Y
	417	S	-	F	-	S	-	-	-	-	-	-	-	-	-	-	-	-
	423	Y	Y	Y	Y	Y	Y	Y	Y	Y	Y	Y	Y	Y	Y	Y	Y	Y
	435	Y	Y	Y	Y	Y	F	Y	F	Y	Y	Y	Y	Y	Y	Y	Y	Y
	451	Y	Y	Y	Y	Y	-	Y	-	Y	Y	Y	Y	Y	Y	Y	Y	Y
	467	Y	-	Y	Y	Y	-	-	-	-	-	-	-	Y	-	-	-	-
	469	T	-	T	T	T	-	-	-	-	-	-	-	T	-	-	-	-
UL11	66	S	G	P	R	A	R	P	G	-	N	N	P	P	S	P	S	N
	67	S	E	S	G	S	P	R	H	-	-	-	R	R	H	A	Y	S
	71	S	T	S	S	S	G	S	S	-	K	K	S	S	S	S	S	N
	93	S	-	T	S	S	-	R	-	-	Y	I	S	S	-	-	-	-
	95	S	-	G	D	S	-	-	-	-	R	D	D	D	-	-	-	-
UL12	14	T	D	P	L	P	R	A	S	M	-	-	L	L	-	P	K	K
	32	S	Q	N	R	S	Q	R	Q	E	H	S	G	P	P	R	S	S
	64	S	P	C	P	G	P	P	S	P	P	P	Q	P	P	P	V	S
	65	S	P	S	T	S	P	T	A	P	W	W	T	T	S	T	Q	Q
	67	S	Q	S	D	W	-	D	F	P	S	P	D	D	G	D	A	A
	80	T	A	A	S	A	-	A	R	A	N	N	P	P	S	A	H	C
	89	S	A	S	-	S	P	-	M	A	A	A	-	-	E	L	S	S
	93	S	I	S	S	S	H	P	F	E	E	E	P	P	E	P	E	E
	96	S	D	S	A	S	S	G	L	D	C	C	A	A	S	A	E	D
	100	T	A	T	L	T	R	L	T	A	D	D	L	L	S	L	S	-
	106	S	N	S	-	S	A	-	L	S	L	S	-	-	T	-	S	L
	121	S	H	T	-	P	D	-	D	-	P	P	-	-	-	-	D	D
	254	S	P	S	S	S	P	S	P	P	S	S	S	S	S	S	A	A
	394	S	S	S	S	S	T	S	T	S	T	T	S	S	T	S	S	S
	427	T	S	T	S	T	T	S	T	T	T	T	S	S	T	S	T	T
	438	S	T	A	G	A	A	G	T	A	R	R	G	G	R	G	A	A
	474	T	T	T	T	T	T	T	T	T	T	T	T	T	T	T	T	T
	476	S	S	A	S	S	G	S	C	C	Q	R	S	S	R	S	E	T
	479	S	P	V	A	A	R	A	R	S	S	S	V	V	P	V	R	R
	533	S	P	G	L	G	P	P	P	Q	P	P	L	L	P	P	V	V
	604	S	A	S	D	S	-	A	-	A	H	H	D	D	R	A	T	T
	616	S	-	S	S	S	-	S	-	-	-	-	E	S	-	S	S	S
	617	S	-	S	-	S	-	S	-	-	-	-	T	-	-	S	S	S
	618	S	-	S	-	P	-	-	-	-	-	-	S	-	-	-	P	P
	620	T	-	T	-	T	-	-	-	-	-	-	-	-	-	-	T	T
	624	S	-	S	-	S	-	-	-	-	-	-	-	-	-	-	-	-
	625	S	-	S	-	S	-	-	-	-	-	-	-	-	-	-	-	-
UL13	18	S	D	S	S	S	E	S	-	E	G	G	S	S	G	S	S	S
	26	S	S	S	S	S	P	S	R	S	S	S	S	S	S	S	S	S
	33	S	S	S	S	S	H	S	G	S	S	S	S	S	S	S	S	S
	34	Y	Y	Y	H	Y	A	H	S	Y	H	H	H	H	H	H	Y	Y
	50	S	S	S	S	S	R	S	R	S	C	C	S	S	C	S	S	S
	57	S	T	S	P	S	R	P	R	R	-	-	P	P	-	P	K	K
	109	S	A	S	A	S	S	A	G	A	A	A	A	A	Q	A	L	L
	114	T	V	T	T	T	V	T	V	V	V	V	T	T	V	T	T	T
	118	S	N	S	R	S	A	R	A	P	L	L	R	R	P	R	L	L
	119	S	A	P	P	P	P	P	T	V	T	T	P	P	T	P	P	P
	134	S	S	I	S	I	A	S	G	S	R	R	S	S	R	S	R	R
	155	S	S	S	S	S	S	S	S	K	S	S	V	S	S	S	S	S
	159	S	S	S	S	S	S	S	S	S	V	V	S	S	V	S	S	S
	327	S	R	S	G	S	G	G	A	R	N	N	G	G	N	G	K	K
	369	T	S	N	A	N	V	A	R	A	K	K	A	A	K	A	T	T
	443	S	S	S	S	S	T	S	T	S	T	T	S	S	A	S	S	S
UL14	173	Y	Y	Y	S	Y	C	S	-	-	Y	Y	S	S	Y	S	Y	C
	174	T	G	T	G	T	G	G	D	-	D	D	G	G	D	G	G	G
	176	T	S	S	V	S	S	V	R	S	S	S	V	V	L	V	S	S
	189	S	L	P	L	P	P	P	P	V	S	S	P	L	P	P	S	S
	191	T	H	T	D	T	G	G	P	H	R	R	D	A	G	S	L	L
	194	S	K	S	R	S	G	R	-	R	N	I	R	R	V	R	T	T
	199	T	R	P	T	P	-	T	-	S	S	S	T	T	S	T	N	N
	203	T	R	A	S	A	-	S	-	R	L	L	S	S	L	S	A	A
	207	S	S	F	C	S	-	C	-	A	G	G	C	C	C	C	A	A
UL15	169	T	T	T	T	T	S	T	S	-	T	T	T	T	T	T	T	T
UL18	166	S	E	D	D	D	D	D	D	D	G	G	D	D	G	D	D	D
UL19	356	S	S	S	S	S	D	S	D	S	S	S	S	S	S	S	S	S
	360	T	T	T	T	T	T	T	T	T	M	T	T	T	M	T	T	T
	361	T	T	T	T	T	A	T	A	T	T	T	T	T	T	T	T	T
UL21	19	T	T	T	T	T	T	T	T	T	T	T	T	T	T	T	T	T
	20	T	A	A	A	A	R	A	E	G	E	E	A	A	E	A	A	A
	257	S	E	S	P	S	S	P	S	E	S	S	P	P	S	P	T	A
	374	Y	A	Y	H	Y	V	H	M	C	H	H	H	H	H	H	L	L
	375	T	L	I	L	I	F	L	F	L	A	A	L	L	A	L	F	F
	381	Y	T	Y	G	Y	L	A	L	M	H	H	A	A	N	A	T	T
UL22	700	T	T	T	T	T	T	T	T	T	T	T	T	T	T	T	T	T
	701	Y	Y	Y	Y	Y	Y	Y	Y	Y	Y	Y	Y	Y	Y	Y	F	F
UL23	101	Y	Y	Y	F	Y	Y	F	Y	Y	Y	Y	F	F	Y	F	Y	Y
UL24	111	T	T	T	T	T	S	T	S	T	S	S	T	T	S	T	T	T
	187	Y	Y	Y	Y	Y	Y	Y	Y	Y	Y	Y	Y	Y	Y	Y	Y	Y
	218	S	Q	S	P	S	-	-	R	Q	P	P	A	A	P	-	D	T
UL25	338	S	K	S	A	S	T	D	A	A	V	V	A	A	A	A	V	V
	339	T	S	T	A	T	-	A	S	T	A	A	A	A	T	A	G	G
UL26	424	S	P	S	-	S	R	-	S	P	V	V	-	-	V	-	S	S
	593	T	-	S	G	S	A	-	-	-	-	-	A	G	-	-	V	V
	595	S	-	P	A	P	A	A	V	-	-	-	P	A	-	A	A	A
	600	S	-	P	G	P	-	G	-	-	-	-	G	G	-	G	D	D
UL27	432	T	T	T	T	T	S	T	S	T	T	T	T	T	T	T	T	T
	826	S	-	G	G	G	G	G	A	-	S	S	G	G	S	G	A	A
	887	T	K	T	P	A	-	P	A	A	P	P	P	P	P	P	P	P
	889	Y	Y	Y	Y	Y	R	Y	P	Y	Y	Y	Y	Y	Y	Y	Y	Y
	890	T	E	S	S	S	G	S	S	E	S	S	S	S	S	S	A	T
UL28	278	S	P	P	P	P	P	P	C	P	D	D	P	P	N	P	H	R
UL29	20	Y	Y	Y	Y	Y	Y	Y	Y	Y	Y	Y	Y	Y	Y	Y	Y	Y
	22	Y	Y	Y	Y	Y	Y	Y	Y	Y	Y	Y	Y	Y	Y	Y	Y	Y
	801	Y	Y	Y	Y	Y	Y	Y	Y	Y	F	Y	Y	Y	Y	Y	Y	Y
UL30	1113	S	L	S	D	S	G	P	-	L	-	-	A	D	S	P	T	T
UL31	24	S	S	S	S	S	P	S	R	Not annotated	T	T	S	S	-	S	S	G
	26	S	Y	F	F	F	G	R	G		R	R	F	F	-	L	V	V
	27	S	F	S	A	S	-	A	S		S	S	A	A	S	A	V	I
UL33	80	T	A	T	A	T	T	A	T	A	A	A	A	A	A	A	A	A
	81	Y	Y	Y	Y	Y	Y	Y	Y	Y	-	-	Y	Y	-	Y	C	C
UL34	29	S	A	A	A	A	A	A	A	S	P	P	A	A	T	A	S	A
	42	S	S	S	L	S	S	L	S	T	T	N	M	L	T	L	S	S
	45	S	N	N	N	N	S	S	N	N	K	K	N	N	K	N	N	N
	198	S	S	S	-	S	-	-	K	S	S	H	-	-	R	-	T	P
	202	Y	S	Y	-	Y	P	-	P	P	P	P	-	-	Q	-	L	L
UL35	98	Y	F	Y	Y	Y	F	Y	F	Y	F	F	Y	Y	F	Y	F	F
	99	S	S	S	M	S	S	L	S	S	S	S	M	M	S	L	S	S
	107	S	T	T	N	K	Q	N	-	G	D	N	N	N	N	A	V	V
	108	T	G	T	Q	T	P	Q	P	D	A	A	Q	Q	P	Q	V	V
	111	T	-	T	T	T	Q	S	-	-	-	-	T	T	-	S	-	-
UL36	288	T	D	A	R	A	V	R	S	D	F	F	R	R	-	R	-	-
	292	S	T	T	P	A	K	T	A	M	S	S	P	A	-	T	-	-
	403	T	P	T	K	T	E	K	E	P	Y	Y	T	K	Y	K	-	-
	405	T	A	T	A	T	E	A	G	S	N	N	T	A	N	A	-	-
	1001	S	E	A	A	A	R	A	R	E	P	P	A	A	T	A	E	E
	1389	T	A	T	A	T	A	A	T	A	T	T	A	A	T	A	A	A
	2269	S	G	G	D	G	L	D	L	G	G	G	D	D	K	D	P	P
	2478	S	R	S	S	S	D	S	D	R	S	S	S	S	P	S	S	S
	2481	S	F	T	L	T	A	L	A	F	A	A	L	L	P	L	S	S
	2491	Y	E	Y	H	Y	P	Y	P	P	N	N	Y	Y	D	Y	Y	Y
	2605	T	R	T	R	T	P	R	P	R	P	P	R	S	L	S	-	P
	2621	S	R	-	T	-	R	A	S	P	E	E	A	A	E	A	-	S
	2624	S	T	P	-	P	R	P	A	S	R	R	P	-	R	P	-	A
	2625	S	P	S	-	S	N	A	Q	P	F	V	E	-	L	N	-	P
	2632	T	A	V	-	A	G	P	K	A	V	L	R	R	A	H	-	R
	2772	T	P	T	-	T	P	-	P	L	E	E	R	R	D	-	-	A
UL37	41	T	A	S	S	S	A	P	A	A	Q	Q	T	P	R	S	S	S
	276	Y	Y	Y	Y	Y	H	Y	H	Y	C	C	Y	Y	C	Y	Y	Y
	278	T	A	T	T	T	G	T	-	A	T	T	T	T	T	T	T	T
	279	T	G	T	T	T	P	T	P	G	D	D	T	T	D	T	T	T
	911	S	S	S	A	S	S	A	A	S	E	E	A	A	E	A	S	S
	954	S	S	S	T	S	S	T	S	L	T	T	T	T	T	T	T	T
	977	S	T	S	D	S	A	D	P	P	G	G	A	D	D	G	P	P
	987	S	S	N	S	N	S	S	D	S	S	S	S	S	S	S	K	N
	1054	S	-	A	P	A	G	P	S	-	A	A	P	P	P	P	T	A
	1066	S	S	S	L	S	G	L	G	-	P	P	V	A	P	L	A	A
	1096	S	Q	P	-	P	-	-	-	Q	-	-	-	-	-	-	-	-
	1098	T	E	T	V	T	-	D	-	E	-	-	V	V	-	D	L	L
UL38	78	T	A	T	D	A	V	G	S	A	D	D	D	D	D	A	A	T
	327	Y	H	Y	Y	Y	Y	Y	Y	H	H	H	Y	Y	H	Y	H	H
	362	T	D	T	A	T	E	A	D	D	T	T	A	A	A	A	V	A
	383	T	S	T	A	S	A	S	Q	A	S	S	A	A	T	S	A	A
	387	S	S	S	S	S	A	S	S	S	S	S	S	S	S	S	S	S
UL39	9	S	-	A	-	A	-	-	-	-	-	-	-	-	-	-	S	S
	62	S	-	P	-	P	-	-	-	-	-	-	-	-	-	-	A	A
	100	S	-	S	-	S	-	-	-	-	-	-	-	-	-	-	S	S
	108	T	-	T	-	S	-	-	S	-	-	-	-	-	-	-	T	T
	114	S	-	G	-	G	A	-	G	-	-	-	-	-	-	-	E	G
	118	T	-	T	-	T	Y	-	Y	-	-	-	-	-	-	-	G	G
	126	T	-	T	-	T	R	-	T	-	-	-	-	-	-	-	-	R
	130	S	-	A	-	S	L	-	Q	-	-	-	-	-	-	-	-	L
	133	T	-	T	-	T	M	-	L	-	-	-	-	-	-	-	P	A
	137	T	-	T	-	T	R	-	H	-	-	-	-	-	-	-	M	L
	139	T	-	T	-	T	S	-	R	-	-	-	-	-	-	-	S	S
	164	S	-	S	A	A	S	P	R	-	-	-	A	A	-	L	G	D
	172	S	-	T	L	-	-	L	G	-	-	-	L	L	-	L	-	R
	300	S	I	L	D	L	P	-	A	L	D	D	G	D	D	-	L	L
	308	T	N	T	P	T	E	P	N	T	S	S	P	P	S	P	R	R
	581	S	S	S	S	S	S	S	S	S	S	S	S	S	S	S	S	S
	600	T	T	T	T	T	T	T	T	T	S	S	T	T	S	T	T	T
	601	S	G	S	Q	G	R	Q	H	G	N	N	Q	Q	G	Q	H	H
	604	S	S	S	G	S	G	A	G	S	S	S	G	A	S	A	K	K
	759	S	S	S	A	S	G	A	S	S	S	S	S	S	S	A	S	S
	765	S	S	S	S	S	S	S	S	S	S	S	S	S	S	S	S	S
	805	S	S	S	S	S	S	S	S	S	S	S	S	S	S	S	S	S
	812	S	S	S	S	S	S	S	S	S	S	S	S	S	S	S	S	S
	884	S	S	S	S	S	S	S	S	S	S	S	S	S	S	S	S	S
UL41	113	S	S	S	S	S	E	S	D	H	N	N	S	S	S	S	S	S
	118	S	S	S	S	S	S	S	S	S	S	S	S	S	S	S	S	S
	122	S	S	S	S	S	S	S	S	S	S	S	S	S	S	S	S	S
	142	S	V	A	S	A	-	S	-	S	S	S	S	S	S	S	P	P
	145	S	H	P	A	P	-	A	-	G	A	A	A	A	G	A	A	A
	147	T	R	D	S	D	-	F	-	R	F	F	L	L	F	F	F	F
	355	S	G	S	A	S	A	A	A	A	I	I	A	A	I	A	G	G
	358	S	L	S	S	S	E	S	E	S	P	P	S	S	P	S	S	S
	362	T	V	T	T	T	Y	T	H	-	N	N	T	T	T	T	S	S
UL42	173	T	K	D	R	D	A	R	A	R	Q	Q	R	R	Q	R	T	T
	229	S	P	S	A	S	S	A	S	P	L	L	A	A	P	A	A	A
	328	S	P	T	E	S	R	D	P	G	T	T	E	A	V	E	R	G
	331	S	D	S	G	S	R	E	S	A	G	G	G	G	N	A	P	P
	333	S	G	S	R	S	A	T	T	G	-	-	P	L	E	P	T	S
	336	S	-	S	-	S	A	-	Q	Q	T	T	-	-	L	K	H	A
	337	S	-	L	-	L	E	-	V	G	T	T	-	-	A	R	K	S
	339	S	-	S	-	S	P	-	R	C	S	S	-	-	T	L	P	A
	344	S	R	A	E	A	S	-	P	P	P	P	A	E	P	T	P	S
	347	T	P	T	E	T	A	-	S	A	T	T	E	G	V	P	S	E
	349	S	S	S	P	S	A	-	S	G	I	I	A	S	V	R	P	P
	352	S	K	S	A	S	A	A	T	R	V	V	A	A	V	A	A	S
	354	S	K	P	E	P	A	I	A	S	K	K	E	A	M	P	A	T
	358	S	T	D	P	D	F	A	I	E	V	V	S	P	A	E	G	D
	384	S	S	S	K	P	-	K	A	A	D	D	R	R	N	R	H	S
	385	S	L	V	S	G	-	A	A	M	P	P	S	S	P	G	S	N
	398	S	K	A	D	P	-	G	A	R	T	T	D	D	T	D	P	S
	414	T	L	T	D	T	-	S	T	M	G	C	D	D	C	S	P	A
	430	T	R	A	S	A	-	P	-	S	-	R	P	A	R	-	E	E
	434	S	T	P	R	P	-	G	-	-	-	M	R	R	T	-	P	A
	464	T	R	T	A	T	-	T	-	E	-	-	T	T	-	-	A	A
	468	S	-	S	S	S	-	P	-	Q	-	-	P	P	-	-	S	P
	473	S	-	S	P	S	-	G	-	-	-	-	P	P	-	-	S	S
UL43	242	T	S	T	A	T	Not annotated	A	Not annotated	S	Not annotated	Not annotated	A	A	Not annotated	A	I	V
UL44	83	S	-	A	S	A	K	E	D	-	T	T	A	G	T	S	R	P
	414	T	F	A	A	A	D	A	N	A	T	T	A	A	T	V	E	E
	418	S	G	S	P	S	G	P	V	G	T	T	P	P	T	P	E	E
	426	T	S	T	R	T	R	R	R	S	N	N	R	R	S	R	G	G
UL46	18	T	P	T	A	T	A	A	A	S	T	T	A	A	T	A	T	T
	73	S	C	S	A	S	S	A	S	A	T	T	A	A	A	A	S	S
	263	S	V	S	T	S	A	T	A	H	S	S	T	T	N	A	T	T
	280	S	A	S	G	S	A	G	V	D	G	G	G	G	G	G	G	G
	285	S	G	S	S	S	S	S	S	D	S	S	S	S	S	S	S	S
	415	S	S	S	S	S	T	S	P	T	T	S	S	S	S	S	S	S
	420	S	A	S	A	S	A	A	G	R	T	T	A	A	T	A	A	A
	430	T	H	-	G	-	E	G	H	H	G	G	G	G	G	E	P	P
	431	T	P	-	A	-	E	A	T	P	G	T	A	A	S	A	T	T
	433	S	A	-	P	-	P	A	T	Q	-	-	A	P	R	A	H	H
	478	S	L	S	R	S	P	G	T	F	-	-	G	A	D	S	E	E
	479	T	P	T	V	T	G	A	V	P	-	-	V	V	A	V	R	R
	483	T	G	S	G	P	V	G	-	D	-	-	G	G	T	G	P	A
	554	S	Y	A	Q	A	P	R	P	Y	M	M	R	-	I	R	D	D
	557	S	Q	G	R	V	A	R	H	P	R	R	R	-	R	R	E	E
	593	T	D	A	S	A	R	S	R	V	-	-	S	S	P	S	R	R
	597	S	Y	E	S	E	R	S	R	A	-	-	S	S	D	S	G	A
	605	Y	P	S	I	S	R	I	R	-	-	-	I	I	P	I	K	Q
	610	S	A	S	D	S	-	D	R	-	D	-	D	D	N	D	D	E
	612	Y	A	Y	P	Y	N	P	Q	-	E	E	P	P	E	P	Y	Y
	614	T	A	S	F	S	L	F	L	-	A	A	F	F	A	F	E	E
	616	S	E	S	P	G	G	P	D	-	Y	Y	P	P	Y	P	S	S
	623	Y	G	Y	P	Y	V	-	V	-	P	P	S	S	P	-	Y	Y
	648	Y	R	T	H	P	-	H	T	-	M	M	H	H	A	H	I	I
	665	S	-	D	A	D	-	A	N	-	N	N	A	A	Q	A	T	S
	670	T	-	A	L	A	-	L	R	-	F	F	L	L	L	L	-	E
	678	S	-	A	H	A	-	H	I	-	S	S	H	H	S	H	Y	Y
	680	S	-	D	S	D	P	R	A	-	S	S	S	S	D	R	N	N
	692	T	-	P	-	P	E	-	A	-	R	H	-	-	F	-	S	P
	703	S	-	T	-	T	A	-	A	-	L	L	-	-	R	-	A	E
	707	T	-	A	-	A	P	-	F	-	A	A	-	-	Q	-	N	N
UL47	14	S	-	S	E	S	-	E	-	-	R	R	D	D	R	D	I	P
	15	T	-	A	-	A	-	-	-	-	F	F	-	-	L	D	V	A
	20	S	-	S	D	S	-	D	-	-	P	P	D	D	P	D	P	P
	47	S	Y	S	G	S	-	G	-	Y	G	G	G	G	G	G	E	E
	77	S	M	S	S	S	T	A	A	V	H	H	S	S	M	R	R	R
	82	T	T	D	A	A	G	S	G	T	G	G	A	A	G	P	R	R
	173	S	L	P	P	P	V	P	V	F	I	I	P	P	I	P	G	G
	312	S	T	S	A	S	-	A	G	N	T	T	A	A	T	A	A	A
	615	S	R	S	A	S	-	A	T	R	G	G	A	A	T	A	A	A
	685	T	A	T	A	T	F	A	F	R	T	T	A	A	T	A	A	A
UL48	31	T	I	T	A	T	E	A	E	I	Q	Q	A	V	Q	A	S	S
	44	S	G	S	S	S	G	S	S	G	N	N	S	S	S	S	S	S
	51	S	P	S	Q	S	P	Q	P	P	P	P	Q	Q	P	P	P	P
	320	T	T	T	T	T	T	T	T	T	T	T	T	T	T	T	T	T
	349	S	L	S	E	S	S	E	S	R	T	T	E	E	T	E	S	S
	352	T	P	T	G	T	M	G	M	P	L	L	G	G	M	G	G	G
	353	S	A	S	S	S	S	S	S	T	P	P	S	S	P	S	S	S
UL49	32	S	-	D	D	D	A	D	P	Not annotated	-	-	D	D	-	D	S	G
	35	S	-	S	P	S	D	P	T		-	-	P	P	-	P	S	S
	40	S	S	F	F	F	D	F	D		-	-	F	F	-	F	Y	Y
	63	S	D	-	R	-	R	R	A		-	-	R	R	-	R	-	-
	68	Y	Y	Y	Y	Y	G	Y	-		Y	H	Y	Y	Y	Y	Y	Y
	71	S	S	S	G	S	D	G	-		R	R	G	G	H	G	S	S
	72	S	T	S	S	S	G	S	A		P	P	S	S	P	S	S	S
	73	S	S	S	S	S	G	S	D		T	T	S	S	P	S	S	S
	108	S	D	P	A	P	R	S	R		A	A	P	S	I	S	T	A
	114	T	A	S	V	S	A	A	A		E	E	V	V	D	A	G	G
	116	T	T	A	A	A	S	V	S		P	P	V	A	P	A	A	A
	117	T	A	P	-	P	G	A	N		L	L	-	-	L	A	A	A
	145	S	P	P	S	P	P	S	P		N	T	S	S	I	S	P	P
	150	S	N	S	T	S	G	-	A		A	A	T	A	A	-	-	-
	159	S	A	P	A	P	-	P	R		E	E	P	A	N	P	I	I
	165	S	Q	P	S	T	A	D	E		G	G	G	A	G	G	G	G
	167	T	S	T	T	T	R	A	R		V	A	A	A	V	A	T	T
	190	T	A	T	T	T	R	T	R		T	T	T	T	T	T	N	T
UL50	187	S	G	S	F	S	A	F	-	D	T	T	F	F	S	Y	F	F
	190	Y	A	Y	Y	Y	Y	Y	-	A	Y	Y	Y	Y	Y	Y	Y	Y
	195	T	P	T	E	T	E	E	-	R	F	F	E	E	V	E	T	T
UL51	172	T	L	T	A	T	A	A	L	-	T	P	T	A	A	A	P	P
	184	S	L	P	-	P	A	-	A	-	L	L	-	-	L	-	-	-
	190	T	P	A	L	A	A	A	A	P	M	M	L	L	T	A	S	S
	214	S	R	P	P	P	R	P	Q	P	T	T	P	P	N	P	P	P
	224	T	R	R	K	R	-	G	N	R	S	-	R	G	P	E	K	K
	226	S	L	R	T	R	-	-	V	R	I	I	-	-	L	-	R	K
	228	T	G	S	A	S	-	T	S	A	H	H	A	A	-	A	T	P
UL52	187	S	S	S	S	S	S	S	S	A	A	A	S	S	A	S	S	S
	390	S	S	S	S	S	S	S	S	S	S	S	S	S	S	S	S	S
	483	S	P	T	R	T	P	K	P	Q	I	I	K	K	T	K	K	K
	749	S	V	S	S	S	P	S	P	V	F	F	S	S	F	S	T	A
UL54	106	S	S	A	A	S	P	A	P	R	T	T	A	A	T	A	T	T
	114	S	P	P	R	A	H	R	A	R	G	G	H	R	D	R	R	R
	116	S	P	P	E	P	R	E	-	P	-	-	E	E	P	E	P	P
	290	S	S	S	S	S	N	S	N	S	N	N	S	S	N	S	S	S
	311	S	S	S	S	S	S	S	S	S	S	S	S	S	P	S	P	P
	314	T	T	T	T	T	A	T	S	T	D	D	T	T	D	T	T	T
UL56	101	S	S	S	-	S	G	A	A	Not annotated	Not annotated	Not annotated	-	-	Not annotated	S	A	A
	155	S	P	P	A	P	-	A	-				D	D		T	A	D
	160	S	A	F	S	G	-	A	-				P	T		A	I	I
	174	S	E	S	S	S	-	S	-				S	S		V	A	A
Us1	5	S	-	P	R	P	-	R	-	-	E	G	R	R	G	R	S	S
	133	T	D	T	V	T	R	V	-	R	R	R	V	V	R	V	A	A
	134	S	S	S	S	S	R	S	-	R	K	K	S	S	K	S	A	A
	135	S	E	S	S	S	P	S	-	A	I	I	S	S	L	S	S	S
	162	T	A	V	P	A	S	P	G	L	M	M	P	P	I	P	A	T
	164	S	N	S	P	S	S	S	P	P	-	-	S	S	S	S	P	P
	167	S	E	N	-	D	R	P	-	A	D	D	S	L	D	P	S	P
	363	S	S	S	S	S	P	S	P	S	G	G	S	S	G	S	G	G
	368	S	S	S	S	S	P	S	S	S	Q	Q	S	S	Q	S	S	A
	406	S	H	P	P	P	S	P	L	G	-	-	P	P	-	S	-	-
	414	S	G	G	G	G	A	G	S	G	-	-	G	G	-	G	-	-
Us2	10	T	T	T	T	T	T	T	T	T	T	T	T	T	T	T	T	T
	219	S	R	S	E	S	A	E	E	H	R	R	E	E	R	E	N	N
	230	T	H	S	E	S	L	E	L	Q	E	E	Q	E	E	W	L	S
	259	T	-	W	E	W	P	P	P	-	-	-	E	E	P	A	F	S
	260	S	-	P	A	Q	A	T	P	-	Y	Y	A	A	I	G	Q	D
Us3	47	S	-	S	A	P	-	G	D	V	V	V	A	A	V	-	L	L
	52	T	A	T	D	T	R	D	R	A	I	I	D	E	I	D	-	-
	147	S	V	D	A	D	E	G	D	A	G	V	A	A	P	S	I	I
	154	T	L	T	G	T	D	G	E	L	T	T	D	D	T	G	T	T
	157	T	T	T	T	T	D	T	E	T	L	P	T	T	P	T	T	T
	224	Y	Y	Y	Y	Y	Y	Y	Y	Y	F	F	Y	Y	F	Y	Y	Y
Us4	224	T	G	-	S	-	L	S	L	G	-	-	S	S	-	R	S	G
	235	S	K	P	T	P	G	A	-	T	-	-	T	T	-	T	Q	H
Us6	387	S	P	P	P	P	T	P	T	-	V	V	L	A	V	A	S	S
	388	S	A	S	A	S	R	A	P	-	E	E	T	T	E	R	A	A
	394	Y	L	Y	Y	Y	G	-	P	-	-	-	Y	Y	-	Y	Y	Y
Us7	317	T	L	G	A	G	A	V	S	L	A	A	T	S	S	V	I	I
	320	S	I	S	S	S	S	S	A	I	L	S	S	S	T	S	C	C
	340	S	-	N	E	N	N	E	G	P	F	F	E	E	T	E	K	K
	341	T	-	T	S	T	R	S	R	E	F	F	S	S	F	S	Q	Q
	345	S	-	P	S	P	V	G	-	-	S	S	S	S	S	A	P	P
	374	T	-	V	R	V	G	R	S	-	H	H	R	G	H	R	P	P
	380	T	-	H	G	R	H	G	P	-	P	P	G	G	S	G	L	L
	383	T	-	P	E	P	V	D	R	-	P	P	E	E	P	D	T	T
	385	T	-	T	R	A	E	R	D	-	Y	Y	R	R	Y	R	L	I
Us8	31	S	-	H	S	T	D	S	D	-	-	-	S	S	-	S	N	F
	459	S	P	S	L	S	P	L	S	A	P	P	L	L	S	P	P	P
	478	S	D	S	S	S	H	S	D	-	N	D	S	S	-	S	S	S
	479	S	S	S	S	S	T	S	S	S	S	S	S	S	S	S	S	S
	531	T	F	T	I	T	R	V	E	Y	N	N	V	V	K	V	S	S
	532	T	T	T	T	T	T	T	T	Y	R	R	T	T	R	T	T	T
	535	S	V	S	A	S	G	V	G	-	R	R	V	V	P	V	P	P
	542	Y	G	H	D	H	-	D	-	-	P	H	D	D	Y	D	H	H
	543	S	A	S	P	S	-	A	-	-	R	R	S	S	R	A	L	L
	546	S	R	S	P	S	-	P	-	-	-	-	P	P	-	P	P	S
	548	S	-	S	P	P	-	P	-	-	-	-	P	P	-	P	S	S
	549	S	-	S	P	S	-	P	-	-	-	-	P	P	-	P	P	S
Us8A	61	S	-	D	A	D	Not annotated	R	Not annotated	Not annotated	Not annotated	Not annotated	-	A	Not annotated	-	R	R
	66	T	M	I	P	I		P					P	P		P	E	E
Us9	6	S	-	A	A	A	S	P	D	-	Not annotated	Not annotated	P	P	Not annotated	A	L	Not annotated
	10	S	-	S	S	S	A	S	L	-			S	S		S	S
	11	S	-	-	L	-	T	L	P	-			L	L		L	A
Us10	43	S	E	-	N	S	Not annotated	-	Not annotated	S	Not annotated	Not annotated	S	S	Not annotated	M	Not annotated	Not annotated
	70	T	E	H	S	Y		T		-			L	Y		T
	79	S	S	P	P	P		P		-			P	P		P
	85	S	R	S	S	S		S		-			S	S		S
	102	Y	A	H	G	P		-		-			-	R		-
	103	S	S	N	Q	S		-		-			-	P		-
	107	Y	P	Y	P	Y		L		-			P	T		L
	112	S	G	S	E	S		D		-			E	A		D
	117	S	D	S	L	S		P		-			P	L		L
	123	Y	D	Y	K	Y		R		-			K	K		R
	139	T	K	S	P	S		P		-			A	A		P
	141	S	T	T	T	T		T		-			T	T		T
Us11	43	S	Q	D	A	D	Not annotated	A	Not annotated	-	Not annotated	Not annotated	A	A	Not annotated	-	Not annotated	Not annotated
	61	S	T	S	E	S		A		K			A	A		-
Us12	54	S	Not annotated	P	P	P	Not annotated	P	Not annotated	Not annotated	Not annotated	Not annotated	P	P	Not annotated	P	Not annotated	Not annotated
	74	T		C	A	R		A					A	A		A
	81	S		T	-	E		-					-	-		-
	87	T		L	-	L		-					-	-		-
ICP0	36	S	-	S	G	S	S	G	S	-	S	T	G	G	-	G	-	-
	37	S	-	S	L	S	D	L	E	-	P	P	L	R	-	L	-	-
	39	S	-	S	A	S	A	A	E	-	L	L	A	A	-	A	-	-
	43	T	-	T	P	T	V	P	V	-	P	P	P	P	-	S	-	-
	110	S	P	G	A	G	G	P	A	E	P	P	A	A	R	P	L	-
	224	S	P	S	S	S	L	S	N	S	S	S	S	S	S	S	K	-
	232	T	S	T	T	T	E	T	E	P	G	G	T	T	G	T	S	-
	368	S	A	S	P	S	A	V	P	P	P	P	-	P	L	-	-	-
	372	S	P	S	P	S	Q	P	S	T	R	R	-	P	R	-	-	-
	384	S	G	A	R	A	P	P	S	T	E	E	R	Q	E	P	-	-
	458	S	-	R	A	R	K	G	K	R	T	Q	S	S	-	A	-	-
	483	S	-	A	S	H	G	G	G	Q	E	E	P	P	-	A	-	-
	486	S	-	C	A	-	S	Q	S	A	E	E	A	R	-	Q	-	-
	501	S	-	S	P	S	D	P	D	H	T	T	A	P	-	P	-	-
	507	S	-	P	A	-	D	G	D	A	D	D	P	A	-	G	-	W
	599	S	-	S	P	S	G	P	Y	-	W	W	P	P	R	P	-	A
	648	S	-	A	P	A	-	P	-	-	-	-	P	P	-	P	-	A
	755	S	-	S	-	S	-	-	-	-	-	-	-	-	-	-	-	S
ICP4	11	S	-	T	-	E	L	-	V	-	-	-	-	-	-	-	-	-
	15	T	-	G	-	D	L	-	-	-	-	-	P	P	-	-	-	-
	21	T	-	R	P	A	F	-	A	-	-	-	G	G	-	-	-	-
	23	S	-	H	D	D	D	-	D	-	-	-	Q	Q	-	-	-	-
	38	T	-	A	D	S	A	-	F	-	-	-	E	E	-	-	S	-
	69	T	R	R	E	R	R	A	R	L	-	-	E	E	-	S	A	S
	80	S	N	S	-	S	P	D	-	S	-	-	-	S	-	-	R	R
	100	T	G	D	W	D	R	T	R	P	-	-	W	W	-	T	E	E
	106	S	P	G	-	G	K	E	K	V	-	-	T	P	-	G	L	L
	110	T	D	G	G	G	-	R	P	A	-	-	V	-	-	R	V	V
	149	Y	L	-	D	H	S	L	D	R	L	L	D	D	H	L	L	L
	153	T	L	-	A	-	S	-	R	R	A	A	S	S	Q	A	S	S
	225	S	D	E	A	D	A	D	S	P	G	G	D	A	-	D	R	H
	226	S	G	D	S	D	R	P	R	D	F	L	S	W	-	P	P	P
	235	T	D	A	D	A	A	D	E	A	K	K	D	G	-	D	Q	Q
	312	S	D	S	S	S	T	S	T	D	P	R	S	G	Q	S	T	T
	417	S	S	S	S	S	S	S	S	G	R	R	S	S	-	S	S	S
	418	S	S	S	S	S	S	S	S	S	P	R	S	S	-	S	S	S
	419	S	S	S	S	S	S	S	S	-	R	R	S	S	-	S	S	S
	486	T	P	T	A	T	T	A	A	R	G	G	A	A	R	A	R	R
	491	S	A	E	D	D	P	A	-	P	Q	Q	A	A	V	D	P	P
	539	S	S	S	V	S	A	V	C	A	V	V	V	V	S	V	C	C
	603	S	A	G	-	V	V	-	V	A	S	S	-	-	Y	-	-	-
	615	S	-	-	-	A	R	-	R	P	P	P	-	-	P	-	-	-
	734	S	-	S	S	S	A	S	A	P	L	L	S	S	L	S	S	S
	754	S	-	S	S	S	-	S	-	G	S	S	S	S	V	S	S	S
	772	S	-	S	P	A	-	N	-	-	S	S	P	P	P	A	E	E
	773	T	-	-	-	A	-	G	-	-	A	A	P	A	S	D	P	A
	836	Y	Y	Y	Y	Y	Y	Y	Y	-	W	W	Y	Y	G	Y	Y	Y
	838	S	P	A	A	A	P	E	P	-	R	R	A	A	R	E	P	P
	949	S	S	G	S	G	A	S	G	-	L	L	S	S	-	S	A	A
	1130	S	T	S	P	S	P	P	P	-	P	P	P	P	L	P	S	C
	1275	T	-	T	S	T	G	S	A	-	V	V	S	S	P	S	S	S
ICP34.5	74	S	-	D	Not annotated	D	Not annotated	Not annotated	Q	Not annotated	-	-	Not annotated	Not annotated	R	Not annotated	S	S
